# Supplementary material for: Bariatric Surgery and Myocardial Mechanics: A Meta-Analysis of Speckle Tracking Echocardiographic Studies
Source: J Clin Med. 2022 Aug 9;11(16):4655. doi: 10.3390/jcm11164655 (PMC9410478; doi:10.3390/jcm11164655)
Supplement: Supplementary file 1 [file jcm-11-04655-s001.zip]

Archive with 1 entries (1 files):
- jcm-1829359-supplementary.pdf
